# Supplementary material for: Changes in the Porcine Intestinal Microbiome in Response to Infection with Salmonella enterica and Lawsonia intracellularis
Source: PLoS One. 2015 Oct 13;10(10):e0139106. doi: 10.1371/journal.pone.0139106 (PMC4604083; doi:10.1371/journal.pone.0139106)
Supplement: S1 Table — (XLSX) [file pone.0139106.s005.xlsx]

## Sheet: Sheet1
	Supplemental Table 1. Bacterial genera and relative numbers in tissue samples from pigs challenged with Salmonella enterica, Lawsonia intracellularis, or both at various times post challenge.
		5 weeks				Seven weeks																9 weeks																11 weeks
		Control				Control	Salmonella	Lawsonia	Sal and Law	Control	Salmonella	Lawsonia	Sal and Law	Control	Salmonella	Lawsonia	Sal and Law	Control	Salmonella	Lawsonia	Sal and Law	Control	Salmonella	Lawsonia	Sal and Law	Control	Salmonella	Lawsonia	Sal and Law	Control	Salmonella	Lawsonia	Sal and Law	Control	Salmonella	Lawsonia	Sal and Law	Control	Salmonella	Lawsonia	Sal and Law	Control	Salmonella	Lawsonia	Sal and Law	Control	Salmonella	Lawsonia	Sal and Law
	Genus	Jejunum	Ileum	Cecum	Colon	jejunum	Ileum	Cecum	Colon	Jejunum	Ileum	Cecum	Colon	jejunum	Ileum	Cecum	Colon	Jejunum	Ileum	Cecum	Colon	jejunum	Ileum	Cecum	Colon	Jejunum	Ileum	Cecum	Colon	jejunum	Ileum	Cecum	Colon	Jejunum	Ileum	Cecum	Colon	jejunum	Ileum	Cecum	Colon	Jejunum	Ileum	Cecum	Colon	jejunum	Ileum	Cecum	Colon
	Bacteria	11541.7	9335	9323.5	9410.25	9535.5	7916.5	10517.5	5652.5	7450	7107.5	9402	6320	6685.5	10410	9354.5	7498.5	7450	10500	8174.5	7807	3239.5	3722	4368	4276	2010	3596.5	2242	3497	3794	4367.5	4963.5	13561.5	3972.5	3775	5930	12563.5	17430.5	19495	23599.5	21593.5	17776	18691	14602.5	16548.5	16454	17572	21414.5	18815.5
	Lactobacillus	8539	2608.25	2946.25	2809.25	5279	876.5	826.5	3335.5	606	1170	758.5	1413	489.5	2911	1042.5	857.5	1418	4242.5	1058.5	1575.5	1205.5	863	2079	1089	300.5	471.5	79	537.5	254	290.5	543.5	839	261	394	1188	1076.5	8336.5	9863.5	19590	11945	8297.5	4677.5	7852.5	7542.5	2649	4478	4354	2314
	Streptococcus	2133.33	3221.75	179	323.75	1510	5346	6570	1323	2492	2889.5	5225	3053	159.5	717.5	1053.5	339	301.5	1894.5	1722.5	445	22.5	159	539.5	1143	9	133.5	20	83.5	34.5	129.5	74.5	333	65.5	319.5	297.5	1267.5	293.5	3435.5	52.5	127	281.5	1028	79	119.5	443	942	298	589.5
	Sporacetigenium	174	356.75	103.25	102	1261	2.5	621	126	1416	320	1022	570.5	109.5	34	59	32	258.5	72.5	120	48	642.5	73	189.5	384	98	191.5	5	288	38	88	61.5	442	36	68.5	84	359.5	1373	1878.5	1097	2988.5	2041.5	1604	260	2568.5	264.5	284.5	210	442
	Anaerobacter	47.6667	134.25	88	118.75	495	7	96.5	175.5	1873	328.5	330	643	178.5	94	30	83	623	165.5	57	123	448.5	20	72.5	136	212.5	83	2	42.5	62.5	37.5	31.5	806	43	31.5	44.5	338.5	3164	2526	1488.5	4728.5	3502.5	3555.5	928	2496	694.5	732	294.5	870.5
	Streptophyta	17	0.75	0.25		464.5	481	545	72.5	50	87	161	76.5	1.5	6	8.5	1.5	2	0.5	1.5		0	0	4	0	1	1	0	0.5	0	0	0	0	0	0	0	0	1.5	0	0.5	0	4.5	3.5	0.5	2	0	0.5	0.5	2.5
	Bifidobacterium		0.5			123.5	1	23	11	27	10	18	21	35	24	58.5	9.5	72.5	53.5	95.5	12.5	98.5	213	20.5	33	6.5	165.5	2	105	3.5	23.5	3	130	1.5	11.5	1.5	76	89.5	129.5	136	59.5	30	159	63.5	42	18	61.5	21.5	14
	Weissella	43.6667	142	9.25	7.25	109	162	205.5	144	52	125.5	222	63.5	5.5	4	17.5	5	8	4	17	3	43	30	111.5	167	41.5	8.5	126	8	0	0.5	1.5	1	2	0.5	0.5	1	78	10.5	5	6.5	26	9	27.5	8	0.5	0	0	0
	Turicibacter	1	6.25	4.5	2.5	46	2	51.5	2	352	127.5	461	58.5	166.5	32	213.5	16	171	46	415.5	15	56	40	40	52	49.5	204.5	6	9	11	72.5	80.5	324.5	12	42.5	53.5	83	277.5	293.5	528	369.5	233.5	138.5	178	462	39.5	77	100.5	96
	Pediococcus	5	8.5	0.5	0.5	31.5	4.5	4.5	6.5	10.5	2	4	2		0.5	1		2		1		0.5	1	0.5	7	0.5	0.5	0	0	0	0	0	0	0	0	0	0	0	1	0	1	0.5	1	0	0	0	0	0	0.5
	Megasphaera		3.25	87	87.75	21.5	17.5	4.5	11.5	33.5	111.5	50	15.5	114	274.5	619.5	197	66.5	181	417.5	215.5	198.5	165	103.5	34	27	202	8	164	6	64.5	57.5	136	11.5	95.5	152.5	274	47	8	105	9	34	11.5	15.5	7.5	72.5	224.5	531	180
	Butyrivibrio		0.25	18.25	17	18.5	1	3		3	6	1.5	0.5	8	6	18.5	8	7.5	6.5	19	8.5	30	48	1	5	5	15.5	0	35	0.5	5	1.5	18	1	4.5	0	5.5	2.5	2	0	0	2	1.5	0	0.5	4	16.5	12.5	2
	Corynebacterium			0.25		15.5	0.5	0.5	13	1	2	3	3			0.5	1	1.5	1	1.5	1.5	0	6	0.5	8	0	1	0	0.5	0	0	0	0.5	0	0	0	2.5	13.5	6.5	0.5	3	8	3.5	0	3	1	1	0	0.5
	Mitsuokella	1	0.75	45	40.25	13	1.5	3.5	15.5	41.5	17	50.5	45.5	47	48	406	110.5	55.5	23	289.5	80	32.5	396	237	94	36.5	374.5	0	221.5	7	23.5	4	101	1.5	14.5	4.5	48	13	4.5	16	0.5	9.5	3	4	1.5	9.5	69	102	4
	Escherichia/Shigella	347	1464.5	43.75	24.5	10.5	395	729.5	50.5	23	398	152	9.5	3	6.5	11	3.5	4	13	4.5	11	80.5	160	624	16	746	191	1366	126	0.5	0	0	5.5	0	1	0	4.5	14.5	54	7.5	3.5	141.5	5243.5	4195.5	513	12	10.5	1.5	1
	Blautia	2	8.5	344.75	304.5	6	19	12.5	34.5	9.5	74	12.5	19	213	462.5	200.5	351	366	539	290	453.5	3	4	10.5	97	4	7.5	8	25	35.5	109.5	48	620	45.5	104	95	425	18	28	0.5	4	9	40.5	9	8	149	473.5	606.5	330
	Olsenella		0.5	7	4.75	5.5	0.5	7.5	2.5	5	2.5	6.5	0.5	4	18	47	7.5	21	20	56.5	21	43	22	1.5	4	11.5	10.5	0	31.5	1	1	0	7.5	1.5	2	1	4.5	1	1	5.5	1	2.5	0	1	0	2	6	15.5	5
	Clostridium	22.3333	63.25	6	5.25	4.5	0.5	7.5	2	131.5	21.5	9	38	78	108	15	41	180.5	33	30	13.5	28.5	6	25.5	19	78.5	164.5	2	7.5	50	32.5	82.5	197	34.5	89	50	507.5	748	217	373	678	1327.5	199	46.5	1684.5	103.5	143	56	88.5
	Enterococcus	49.3333	304.75	9.25	15.75	4	9.5	14.5	16.5	6.5	10	8	4	0.5					1	2		1	9	4.5	4	5	4	2	2	0	0.5	0.5	0.5	0	0	0	0	3.5	1.5	1	1	5	0.5	6.5	2	1.5	0	0	0
	Lactococcus	9	32.75	2.25	0.75	4	25.5	14.5	17.5	3.5	22.5	23	5			1.5	0.5		1			10	4	21	9	5.5	1	25	19	0	0	0.5	1.5	0	0	0	0	37.5	20.5	4	12	47	16	61.5	17.5	1.5	3	0	0
	Sharpea		3.5	0.5	1.25	3	0.5	6.5	5	7	3	22.5	4.5	2.5	4	52.5	11	6.5	13	60.5	10.5	18	10	2.5	24	3.5	14.5	0	134.5	0.5	1.5	0	38	0.5	0	0	2.5	9	0.5	2	0	3	0	0	0	0.5	2	0.5	0
	Ochrobactrum	1	1	0.75	0.25	3	0.5	8.5	2	0.5		4	1.5			0.5					0.5	0	0	0	0	0	0	0	0	0	0	0	0	0	0	0	0	0.5	0.5	0	1.5	0	0.5	0	9	0	0.5	0.5	0
	Coprococcus	4.33333	22.75	648.25	533.25	2.5	5.5	6	9.5	12.5	51	10.5	6	225	179	134	260.5	225	223	198	256.5	11	15	6.5	78	8	23	18	35	232	148.5	220	533	238	121	212.5	409	118	38	2	9	27.5	89.5	4	14	886.5	840	505.5	842.5
	Alkaliphilus	0.333333	0.75			2.5		0.5	0.5	2.5	1	2	2					0.5		0.5	0.5	1.5	0	0	0	0.5	0	0	0	0	0.5	0	0.5	0	0	0	0.5	6	1	0.5	6	2.5	2.5	0.5	3.5	0.5	0.5	0.5	1
	Veillonella	25.6667	142	1.25	6	2.5	5	5	9.5	2	3	11.5	18.5		1.5	1.5	1.5			2	1	0	2	11.5	10	0.5	2	4	5	0	0	0	0	0	0	0	0	6	5	1	0.5	17	2	5.5	1	0	0	0.5	0
	Klebsiella	1.33333	13	1	0.5	2.5	101.5	12.5	4	0.5	28	8.5	2.5		0.5							0.5	0	0	1	0	0	0	0	0	0	0	0	0	0	0	0	0.5	0	0	0	2.5	0	0.5	0	0	0	0	0
	Gardnerella					2.5			4			1.5	1									0	0	0	1	0	0	0	0	0	0	0	0	0	0	0	0	0	2.5	0	0.5	0	0.5	0	0	0	0	0	0
	Prevotella	4.33333	25.5	1020	1363.5	2	113.5	22	66	61	539	212.5	65.5	1472	1574	1898	2296.5	261	498.5	577.5	1805.5	20.5	686	16.5	151	66	516	188	444	781	1463	1651	3167	991	1043.5	1603.5	2636.5	1023.5	138.5	6	32	142	569.5	73	61	5427.5	7689	7052	5819
	Subdoligranulum	0.333333	1.75	78	62.5	2	3	4	8	15	31	9.5	5.5	192	169.5	98	90	193.5	216	111	116	1	1	2.5	30	3.5	5	9	18	28.5	58.5	70.5	544	29.5	43.5	83	317	12.5	16.5	0	7	6	30	3	5	134	297	372	437.5
	Collinsella	1.33333	2.25	22.25	21.5	1.5	2.5	7	4	1.5	2.5	2	3.5	4	20.5	10.5	4.5	18.5	52.5	20.5	12	1	0	1	4	0	0	1	1	0.5	1	0.5	1.5	0.5	2	1	4.5	0.5	1.5	0	1.5	0	3	0	0.5	2.5	7	8.5	5.5
	Arcobacter	0.333333	0.5			1.5	1	0.5							0.5							0	0	0.5	0	0	0.5	0	0	0	0	0	0.5	0	0	0	0	1	0.5	0	0	0.5	0	0	0.5	0	0	0	0
	Allisonella	0.333333		6.5	6	1				2			0.5	0.5	2.5	6	3		0.5	0.5	4	0	21	7	0	1.5	7	0	37.5	0.5	0.5	0	1	0	0	0	1	0	0	0	0	0	0	0	0	0	0	0.5	0
	Pasteurella	1.33333	60	0.5	1	1		0.5		2	4	2	2.5		2	1	0.5	1		0.5	0.5	0	3	2	26	1	136	0	37.5	0.5	0.5	0	0.5	0	0	0	0	4	0	0	1	4	0	0.5	2.5	0	1	0	0
	Roseburia	1	1.75	141.5	61.25	1	13	2	2	1.5	12.5	6.5	1	31	50.5	70.5	74	29	15.5	47	26.5	9	46	0.5	9	9.5	24	2	20	178.5	56	45.5	95	80.5	72.5	27.5	116.5	27	5.5	0	1.5	4.5	20.5	0.5	3	276.5	260.5	118.5	182
	Oscillibacter	0.333333	4.75	92.25	149.5	1	1	0.5	0.5	1	10.5	6.5	1.5	49	28	27	37	102	59.5	82	93	2	0	1	7	4.5	1.5	5	14.5	54	43	51	166.5	95	47	95	260	36	7	0	1.5	9	16	5	3	189.5	295.5	209.5	371.5
	Butyricicoccus	0.333333	2.25	107	95	1	2.5		1	1	13	2.5	0.5	36	40.5	13.5	55.5	75.5	44.5	38	58	0	1	0	5	0.5	0	0	1	5.5	7.5	6	48.5	5	9.5	17.5	78	4	4	0	0	3.5	10.5	0.5	1.5	11	61.5	74.5	51.5
	Fastidiosipila		0.25	23.75	34	1				1	4.5	1.5		31	10	7	11	71	20	29	23	0	0	0.5	7	1	0.5	1	5	6	7	5	35	10.5	6.5	17.5	51.5	4	2	0.5	0	0.5	2	0	1.5	24.5	23	22	38.5
	Staphylococcus	0.666667	5.25	0.75		1	0.5	0.5	3	1	1											0	3	0	5	0	0.5	0	0	0	0	0	0	0	0	0	0	1.5	1	0	0	0	0	0.5	0	0	0	0	0
	TM7_genera_incertae_sedis			5.75	17	1	0.5		5	0.5	3	1.5	2	7.5	14.5	1	6.5	8	12	0.5	5.5	0	0	0	6	0	0.5	0	0.5	0.5	5	0.5	18	2	1	0.5	13.5	1.5	1	0	1	0.5	1	0	0	0.5	8.5	9.5	11.5
	Atopobium					1	0.5	5	0.5	0.5	1.5	2.5	1.5	0.5	4	34	3	6.5	6.5	57	1	12.5	62	0.5	3	0	23.5	0	56	0	1	0.5	10	0	0	0	1	5	0	2.5	1.5	0.5	0	0	0.5	0	1.5	3	0
	Peredibacter					1						0.5										0	0	0	0	0	0	0	0	0	0	0	0	0	0	0	0	0	0	0	0	0	0	0	0	0	0	0	0
	Faecalibacterium	0.666667	3.5	130	163.5	0.5	0.5	1	8	3.5	18.5	4	12.5	80.5	143.5	108	259	23.5	70.5	72.5	414.5	0	0	0.5	14	1	10	3	22.5	4.5	130.5	34	509	6	134.5	45	324.5	7	5.5	1	0	4.5	9	5	3	37.5	222	270	67
	Spirochaeta			0.75	1	0.5				2	1.5	0.5		20.5	9.5	2	1.5	20.5	1.5	2		0	0	0	1	0	0	1	1	7.5	1	3	8	11.5	0	5.5	7	1.5	1	0	0	1.5	1	0	0.5	12.5	9	26.5	14
	Dialister		0.25			0.5		0.5	1.5	2		3.5	2.5	2	0.5	60	18	5.5	0.5	17	25	1	43	2	7	0.5	8	0	45	0.5	2.5	0	8.5	0	2.5	0	5.5	0.5	0	0	2	2	0	0	0	0	0	29.5	0
	Erysipelothrix	0.333333	1	58	44.75	0.5	2	4.5	2.5	1.5	9	7	1	172	51	89.5	30	103.5	39	102.5	42	2	1	0.5	7	1	0.5	0	9.5	5	20	12	63	8.5	12.5	14	81.5	2	0.5	1	1	2.5	2.5	0	0	36	50.5	74	40.5
	Barnesiella			34	41.5	0.5	2	1	0.5	1.5	19	4		53	120	64.5	2.5	63.5	89.5	138	2	0	0	0	1	0	2	4	3	5	15.5	12.5	59.5	4.5	19.5	47	80	1.5	1.5	0	0.5	2	11	0	1	12	55.5	57.5	28.5
	Selenomonas		1		1	0.5	1	0.5	1	1.5	3	0.5	4.5	2	7.5	17.5	15.5	1.5	0.5	5	7.5	0.5	262	1	2	1.5	117	1	35	1	5	1.5	11	0	4.5	2.5	6	1	0	0	0	0	0.5	0	0	1.5	3	10	2.5
	Cronobacter	13.3333	46.25	0.5	1.5	0.5	48.5	110	10.5	1.5	16	51.5	1	0.5								0.5	2	5	3	1	21.5	2	0	0	0	0.5	1	0	0	0	0	9	0	0	1	7.5	1	1.5	0	0	0	0	0
	Citrobacter	0.333333	3.5	0.25	0.25	0.5	5	115.5	1.5	1.5	3	57	0.5			1				1		0	1	3	2	1	4	4	1	0	0.5	0	0	0	0	0	0	3	0	0	0	5	2.5	3.5	1.5	0	0.5	0	0
	Dorea	0.333333	3.25	255	138.5	0.5	1.5	0.5	1	1	8.5	1.5	0.5	21	26	10	17	35	36.5	15	22	0.5	2	2	10	0.5	4.5	3	28.5	14.5	8.5	22	68.5	8.5	7.5	15	45.5	6	13.5	6	17	1.5	13.5	1.5	28.5	17	89	37.5	35
	Acetanaerobacterium			13.25	12.25	0.5				0.5				4.5	1.5	2.5	0.5	11	2	5	4.5	0.5	0	0	0	0.5	0	0	1	1	0	1	2.5	0.5	3	1.5	5.5	0.5	0.5	0	0	0	0	0	0	3.5	3.5	2.5	6.5
	Howardella	0.666667		0.25	0.25	0.5				0.5		1.5	1	0.5		1.5	0.5				1.5	0.5	3	0.5	0	0	2.5	0	2.5	0	0	0	0.5	0	0	0	0	0.5	0	0	0	0	0	0	0	0	0	0	0.5
	Moryella					0.5						0.5		0.5								0	3	0.5	0	0	1	0	2	0	0	0	0	0	0	0	0	0	0	0	0	0	0	0	0	0	0.5	0	0
	Acinetobacter	2	4.75	1	0.25	0.5	6.5	4	2.5		5	5	1		0.5							2.5	0	3	3	2	0	17	1.5	0	0	0	1	0.5	0	0	0	14	3.5	2.5	2	15	9	10.5	6.5	0	6	0	0.5
	Streptomyces	2	2.5	1	0.5	0.5	0.5		1		0.5				0.5				1			1.5	2	0.5	0	0	0	0	0	0	0	0	0	0	0	0	0	0.5	0.5	0	1	0	0.5	0	0	0	0	0	0
	Kluyvera	0.333333	6.75	0.75	0.25	0.5	7	14	1		1.5	10	1.5			0.5		0.5				0.5	2	2	1	0	0.5	1	0	0	0	0	0	0	0	0	0	2.5	0	0	0	2	0.5	3.5	0	0	0	0	0
	Chryseobacterium	0.333333	1.5			0.5	4.5	1.5	1		3	1	1									0	0	1	2	0	0	0	1	0	0	0	0.5	0	0	0	0	2.5	1	0	0	1	1.5	5.5	1	0	0	0	0
	Delftia		0.25			0.5					1											0	0	0	0	0	0	0	0	0	0	0	0	0	0	0	0	0.5	0	0	0	0	0	0	0	0	0	0	0
	Devosia		0.25			0.5		0.5	0.5		0.5											0	0	0	0	0	0	0	0	0	0	0	0	0	0	0	0	0	0	0	0	0	0	0	0	0	0	0	0
	Catenulispora					0.5																0	0	0	0	0	0	0	0	0	0	0	0	0	0	0	0	0	0	0	0	0	0	0	0	0	0	0	0
	Arthrobacter					0.5																0	0	0	0	0	0	0	0	0	0	0	0	0	0	0	0	0	0	0	0	0	0	0	0	0	0	0	0
	Leucobacter					0.5		1				1										0	0	0.5	0	0	0	0	0	0	0	0	0	0	0	0	0	0	1	0	0	0	0	0	0	0	0	0	0
	Curtobacterium					0.5																0	0	0	0	0	0	0	0	0	0	0	0	0	0	0	0	0	0	0	0	0	0	0	0	0	0	0	0
	Facklamia					0.5		0.5	0.5													0	3	1.5	1	0	0.5	0	0	0	0	0	0	0	0	0	0	0	1	0	0	0	0	0.5	0	0	0	0	0
	Granulicatella					0.5																0	0	0	0	0	0	0	0	0	0	0	0	0	0	0	0	0	0	0	0	0	0	0	0	0	0	0	0
	Centipeda				0.25	0.5																0	7	0	0	0	0.5	0	0	0	0	0	1	0	0.5	0	0	0	0	0	0	0	0	0	0	0.5	0	0.5	1
	Actinobacillus		1				0.5	1.5	1	7	3	9	21		3	1.5	2	0.5	1		1.5	0	1	2.5	27	1.5	16.5	0	38.5	0	0	0	0	0	0	0	0	9.5	0	0	0.5	16	0.5	0	1	1.5	0	0	0
	Anaerovibrio	2	1.5	60.75	43		17	1.5	5	4	29	11.5	2	73	191	304.5	130	26.5	3.5	31.5	35	7	2	0.5	23	29	15	11	23.5	349.5	123	141.5	99.5	150.5	44	57.5	36.5	62.5	13	0	0.5	13	30.5	0.5	4	510.5	157	399	203
	Sarcina	1	12.5	3	4.75			1	0.5	3.5	0.5	0.5		33	1.5		1	41			0.5	67.5	1	3.5	4	21.5	4.5	0	1.5	6	5.5	14.5	27	5	1.5	6.5	30	660	290.5	49	156.5	1049.5	311.5	2	367	41	88.5	13	11
	Hallella		1.5	20.25	12.25		1			3	7	2	1	65	65.5	29.5	26	17	6.5	8	21.5	0.5	20	0.5	7	1	11.5	9	9.5	21.5	42.5	58.5	212.5	23.5	10.5	33.5	50.5	28	4	0	3	5	18.5	0.5	4.5	134.5	202	182.5	253.5
	Pseudobutyrivibrio	0.333333	3	356.75	303.5		16.5	3.5	4.5	3	21	11.5	2	57.5	188.5	237	198	48	59	185.5	99	0.5	0	1.5	33	1.5	11	10	24.5	10.5	62	106.5	121.5	18.5	104	82.5	139.5	8.5	1.5	0	0	5	4.5	2	0	65	24	179.5	6.5
	Acidaminococcus			4	3		1		0.5	3	1	3		7.5	8	16	13	1.5	2.5	6	9	6.5	7	1	3	1	17.5	0	19	0.5	3.5	0	14.5	0.5	4.5	1	7.5	1.5	1	2	0	0.5	0	0.5	0	0.5	2	14	3
	Acetobacter									2												0	0	0	0	0	0	0	0	0	0	0	0	0	0	0	0	0	0	0	0	0	0	0	0	0	0	0	0
	Treponema	0.333333	1.75	70.25	64.5		0.5			1.5	1	0.5		68.5	1.5	10.5	1	64	0.5	4.5	10.5	1.5	0	0	0	7	0	3	1	85.5	3	12.5	7	83	0	12.5	8.5	14	8	0	1	0.5	28	0.5	1	68.5	200	156	66.5
	Phascolarctobacterium	0.333333		5.25	5.75		0.5	2	2	1	1	1.5	1	7.5	38	23	12	2.5	5	3	5	0	1	1	3	0	0.5	0	4	6.5	5	15.5	32.5	8.5	7	16.5	27.5	3.5	3	0	0.5	1	5	1.5	1	26.5	23	31	32.5
	Eubacterium		4.75	29.75	58.5		3	4.5	6.5	1	5.5	1.5	0.5	6	22.5	69.5	9.5	9.5	29	64.5	21.5	1	1	1	9	0.5	1	1	1.5	2.5	3.5	1	8.5	7	2	6.5	28.5	3.5	3	0	0	1.5	3	1.5	0	12.5	18	25	14.5
	Sporobacterium			3.25	2					1	0.5			3.5	3	2.5	0.5	1	2.5	2	7	0	0	0	0	0	0	0	1	0	1	3	4.5	1	0	1.5	3	1.5	0.5	0	0	0	0	0	0	1	4	1.5	9.5
	Anaerofilum	0.333333	1.5	11.75	8.5				0.5	0.5	4.5		0.5	23.5	22	5	7	13.5	23	3.5	31.5	0	0	0.5	2	0	2	0	3.5	8	6.5	11	34	7	14	15.5	23	4.5	2	0	0	2	4	1	1.5	50.5	41	22.5	38.5
	Succinivibrio		0.25	11	6.5		3.5	1		0.5	12	4.5	0.5	14	40	52.5	13	3	2.5	13	1.5	0	3	0.5	0	1	1.5	2	2.5	6.5	7	10	24	6.5	4.5	7	18.5	23	2	0	1.5	6.5	9.5	2	3	187	291	30.5	212
	Parabacteroides		0.25	1.25	1.75					0.5	0.5	1		4.5	0.5	0.5		0.5	2.5	1	6	0	0	0	0	0.5	1	0	2	8.5	1	0	10.5	22	0.5	5	6.5	4	1	0	0	1	5	0	0	38	17	18.5	32
	Allobaculum		1	5	8					0.5	2	0.5		3.5	6.5	13.5	1	7	8.5	15	2	0.5	1	0	3	0	0.5	0	2.5	0.5	0.5	0	3	0.5	0.5	0.5	7	1	1.5	0	0	0	1	0	0	5.5	6.5	9.5	1.5
	Campylobacter		0.75	1.25	8.75					0.5	0.5	1		2	2	2.5	1.5	2.5		3		1.5	11	1	0	13	1	1	2.5	6.5	5	2	0.5	7	0	6	9.5	0	0	0	0	11.5	5	4.5	1.5	0.5	0	0.5	7
	Lachnobacterium			0.25	1.5		2.5			0.5	3		1	1.5	19		5.5	3.5	10		3	0	1	0	2	0	1	0	0.5	4	1	0.5	6	2	0.5	4.5	5	1	1	0	0	0.5	2.5	1	1.5	26.5	19.5	48	32.5
	Desulfovibrio			7.25	10.25		1	0.5	1	0.5	0.5	1.5		1	0.5	3	1			0.5	2.5	0	2	0	0	0.5	1.5	0	0.5	2	0	0.5	1	4	0	1.5	1.5	1	0	0	0	1.5	0	0	0	3.5	1	1.5	3.5
	Schwartzia						0.5			0.5				0.5	0.5		1	3.5				0	0	0	0	0	1	0	0	0	0.5	0	0	0	0	0	0	1.5	0.5	0	0	0	1	0	0	10.5	6	12.5	3.5
	Moraxella	0.333333	7	1.75	1.5					0.5							1	3	1			0	0	0	0	0	0	0	0	0	0	0	0	0	0	0	0	0	0	0	0	0	0	0	0	0	0	0	0
	Raoultella	0.333333	2.75	0.25			7.5	5.5	3	0.5	1.5	2.5	1									2	0	0	0	0	1.5	0	1	0	0	0	0	0	0	0	0	1.5	0	0.5	0	1.5	0.5	4	0.5	0	0	0	0
	Salmonella	0.333333					4.5	4		0.5	3.5	0.5										0	0	15.5	0	0	0	0	0	0	0	0	0	0	0	0	0	0	0	0	0	0	0	0.5	0	0	0	0	0
	Neisseria		4	1.75	1.5					0.5		0.5	0.5									0	0	0	0	0	0	0	0	0	0	0	0	0	0	0	0	0	0	0	0	0.5	0	0	0	0	0	0	0
	Aerococcus		0.25	0.25				1	2.5	0.5	1.5											0	9	3.5	3	0	0.5	0	0	0	0	0	0	0	0	0	0	3	6.5	0.5	0	2.5	4	2	0.5	0	0	0	0
	Xanthobacter		0.25				0.5	1	0.5	0.5		0.5										0	0	0	0	0	0	0	0	0	0	0	0	0	0	0	0	0.5	0.5	0	0	0	0	0	0.5	0	0	0	0
	Akkermansia			1.75	0.5					0.5												0	0	0	0	2	0	0	0	3.5	0	0	0.5	20.5	0	0	0	4	1	0	0	0	0	2.5	0	15.5	0	74	1
	Kocuria									0.5		1										0	0	0	0	0	0.5	0	0	0	0	0	0	0	0	0	0	0	0.5	0	0	0	0	0	0	0	0	0	0
	Actinomyces						0.5	0.5	1	0.5	0.5	0.5	1.5						0.5			0	0	0.5	0	0	0	0	0	0	0	0	0	0	0	0	0	0	0	0	0	1	0	1	0	0	0	0	0
	Pilibacter									0.5												0	0	0	0	0	0	0	0	0	0	0	0	0	0	0	0	0	0	0	0	0	0	0	0	0	0	0	0
	Acidovorax									0.5												0	0	0	0	0	0	0	0	0	0	0	0	0	0	0	0	0	0	0	0	0	0	0.5	0.5	0	0	0	0
	Paracoccus							1.5	0.5	0.5			0.5			0.5						0	0	0	1	0	0	0	0	0	0	0	0	0	0	0	0	0	0.5	0	0	0	1	0	0	0	0	0	0
	Ruminococcus		1.5	48.25	46.75						2.5			38.5	2.5	8.5	15.5	28	5	7	6.5	0	0	0.5	0	0.5	0.5	6	1	14	3.5	17	8.5	19.5	1.5	25.5	4.5	4.5	6.5	1	1	1	5.5	1.5	2.5	47	75.5	89	93.5
	Porphyromonas			0.25										9.5				2.5				0	0	0	0	0	0	0	0	1.5	0	1	1	1.5	0	0.5	0.5	2.5	2	0	0	0	3.5	0	1	9.5	38.5	21.5	1
	Xylanibacter			1.5	2.25		1	1			3.5			8	8	5.5	25	0.5	2.5	1	17	0	0	0	2	0	0	0	0.5	0	6	3.5	19	0	6	2.5	22.5	1.5	0	0	0	0.5	0	0.5	0.5	1	1	11.5	6
	Catonella	0.666667	0.25	12	2.5		1.5							7.5	2	0.5	4	6	0.5	0.5	5	0	0	0.5	0	1	0	0	0	6	0.5	1	0.5	7.5	1.5	3	0.5	0	0	0	0	0.5	1	0	0	2	5	1.5	0
	Peptococcus			1.5	2						0.5			6.5	1.5	2.5	3	0.5	1	1	1	0	0	0	0	0	0.5	0	0	3.5	1	4.5	7	1	1	1.5	1	1.5	0	0	0	1.5	0.5	0	0	3.5	5.5	2.5	5.5
	Paraprevotella		0.25	0.25	0.5							0.5		5	0.5	4	1.5	2.5	1	0.5	1	0	0	0	0	0.5	0	0	0	3.5	3.5	0	10.5	8.5	1.5	0	7.5	3.5	0	0	0	1	1.5	0.5	0	35.5	10.5	16	11
	Parasporobacterium			9.5	18.25			0.5				0.5	0.5	4		0.5	4.5	2	0.5	3.5	6.5	0.5	1	0	1	0.5	0.5	0	0	15.5	0.5	1	5.5	17.5	1	3	12.5	10	1	0	0	2	1.5	0.5	0.5	31	9.5	37	5
	Butyricimonas	0.333333		1.25	2									3.5		2	0.5	1.5	1	0.5	0.5	0	0	0	1	0	1	0	1.5	3	0.5	0.5	4.5	1.5	0	1	5	1	0	0	0	0.5	0	0	0	6.5	0.5	5.5	3
	Lebetimonas		0.25	0.75	1		0.5					1.5		3.5	5.5	2	3	1		1.5	2	0.5	0	0	1	0.5	0.5	1	0.5	2	0	2	14.5	1	0.5	0.5	1	1.5	0	0	0	0	1.5	0	0	6	15.5	7.5	6.5
	Catenibacterium		0.25	8	7.5			2.5	8		12	3	4	1.5	30.5	46	13	1	78	69	36	29.5	0	1.5	1	5	1	0	8	0.5	3	1.5	3	0.5	2	0.5	2	0	2	0	0	0.5	0	0	0	1.5	36.5	13.5	1
	Coprobacillus			3.75	4.25									1.5								0	0	0	0	0	0	0	0	3.5	0	0	5.5	1	0	0	0.5	0.5	0	0	0	0	0	0	0	1	0.5	0	1.5
	Hespellia		0.25	10.5	4.75				0.5					1	0.5	1.5	2	1.5	1	0.5	1	0	0	0	0	0	0	0	0	2.5	0.5	3.5	2.5	6	0	3	3.5	0.5	0.5	0	0	0	1.5	0	0	5.5	8.5	4	15.5
	Sutterella		0.25	1.5	1		1				1.5	0.5		1		0.5	3	0.5		0.5	4.5	0	0	0	1	1	0	1	1	2	1	3.5	6	3	2.5	2	4	6.5	0	0	0	1	1	0	0	15.5	15	10	11
	Tannerella			0.25	1		0.5				0.5			1	1	0.5	0.5			0.5		0	0	0	0	0	0	0	0	0	0	1.5	18.5	0	0	1.5	57	1	0.5	0	0	0	0	0	0	6	0	22.5	64.5
	Asteroleplasma										1.5			1	3	2	2		0.5	3	4.5	0	0	0	0	0	0	0	0	0	1.5	1.5	1.5	0	0.5	1	2.5	0.5	0	0	0.5	0	0	0	0	0	0	1.5	0
	Leuconostoc	0.333333	0.5				1	0.5	0.5		1	0.5		0.5								0	0	1.5	0	0	0	1	0.5	0	0.5	0	0	0	0	0	0	1	2	0	0.5	2	1.5	3.5	0.5	0	0	0	0
	Haemophilus		0.25										1	0.5								0	0	0	0	0	0	0	0	0	0	0	0	0	0	0	0	0.5	0.5	0	0	1	0	0	0	0	0	0	0
	Papillibacter			2.75	1.5									0.5				1	1	0.5	0.5	0	0	0	0	0	0	0	0	0.5	0	0	0.5	0.5	0	1	0.5	0.5	0	0	0	0	2	0.5	0	3	11.5	21.5	6
	Enterorhabdus			1.75	1.75									0.5	0.5							0	0	0	1	0	0	0	1	1	0	0	5	0.5	0	0	2	0	0.5	0	0	0	0	0	0	1.5	0	1.5	4
	Adlercreutzia			1.25	1.5									0.5				2.5				0.5	0	0	0	0	0	0	0	0	0	0	0	1	0	0	0	0.5	0	0	0	0	0	0	0	4.5	0	2.5	1
	Anaerotruncus			0.5	1									0.5							0.5	0	0	0	0	0	0	0	0	0	0	0	0	0	0	0	0	0	0	0	0	0	0	0	0	0	1	0.5	0
	Marvinbryantia				0.5									0.5								0	0	0.5	0	0	0	0	0	0	0	0	0	0	0	0	0	0	0	0	0	0	0	0	0	0	0.5	0.5	0
	Alkalibacter													0.5								0	0	0	0	0	0	0	0	0	0	0	0	0	0	0	0	0	0	0	0	0	0	0	0	0	0	0	0
	Gp21													0.5								0	0	0	0	0	0	0	0	0	0	0	0	0	0	0	0	0	0	0	0	0	0	0	0	0	0	0	0
	Anaeroplasma													0.5			0.5					0	0	0	0	0	0	0	0	0.5	1.5	0	1.5	0.5	0.5	0	1.5	0	0	0	0	0	0	0	0	0	0.5	0	0.5
	Fibrobacter													0.5				0.5				0	0	0	0	0	0	0	0	4	0	0	0	7.5	0	1	0	0	0	0	0	0	0	0	0	0	1.5	1.5	1.5
	Proteus	0.666667	11.5				2.5	40.5			2	16										0	11	47	0	0	20	0	0	0	0	0	0	0	0	0	0	0.5	0.5	0	0	1	0	0	0	0	0	0	0
	Enterobacter	0.666667	2		0.75		6	8	2		1.5	1.5										0	0	0.5	0	0	0	0	0	0	0	0	0	0	0	0	0	1	1	0	0	2.5	0	1	0	0	0	0	0
	Comamonas	0.333333	3.25		0.5		1		0.5		0.5	2.5										0	0	0	0	0	0	0	0	0	0	0	0	0	0	0	1	0.5	0.5	0	0	0.5	0.5	0	0.5	0	0	0	0
	Anaerofustis	0.333333	1		0.25							1										0	0	0	0	0	0.5	0	0	0	0.5	0	0	0	0	0	0	0.5	0	0	0	0	0	0	0	0	0	0	0
	Bacillus	0.333333	0.25																			0	0	0	0	0	0	0	0	0	0	0	0	0	0	0	0.5	0	0	0	0	0	0	0	0	0	0	0.5	0
	Pseudoramibacter	0.333333		0.25	0.75			0.5	0.5													0.5	2	0	0	0	0.5	0	0	0.5	0	0	0	0	0	0	0	0	0	0	0	0	0	0	0	0	0.5	0	0
	Dolosigranulum	0.333333																				0	0	0	0	0	0	0	0	0	0	0	0	0	0	0	0	0	0	0	0	0	0	0	0	0	0	0	0
	Peptostreptococcus	0.333333					0.5	7.5				2				0.5			0.5			0.5	0	1	0	0	2.5	0	0	0	0.5	0	0	0	0	0	0	0	0	0	0	0	0	0	0	0	0	0	0
	Sulfurospirillum	0.333333					0.5				0.5											0	0	0	0	0	0	1	0	0	0	0	0.5	0	0	0	0	0	0	0	0	1	0	0.5	0.5	0	0	0	0
	Vagococcus		22.25	2	0.5		1	4	1		1	9.5										0	0	1	2	0	8.5	0	0	0	0.5	0	0	0	0	0	0	0	0	0	0	0.5	1	0	0	0.5	0	0	0
	Myroides		8.5		0.75							0.5										0	0	0	0	0	0	0	0	0	0	0	0	0	0	0	0	0	18	0	1.5	0.5	70.5	0	5.5	0.5	0.5	0	0
	Morganella		4.25					12.5			0.5	15.5				0.5				0.5		0	0	2.5	0	0	0	0	0	0	0	0	0	0	0	0	0	0	0	0	0	0	0	0	0	0	0	0	0
	Anaerosporobacter		1.5	9	12.25			0.5				0.5						0.5		0.5		0	0	0	0	0	0.5	0	0	3.5	2	1	0	5.5	0.5	1	1	0.5	1	0	0	0.5	3	0	1	19	14	15.5	12
	Buttiauxella		1.25				0.5	15.5	0.5			8.5				0.5	0.5					0	0	2	1	1	2	1	0.5	0	0	0	0	0	0	0	0	0	0	0.5	0	0	1	0	0	0	0	0	0.5
	Providencia		1					95.5				29				2.5				0.5		0	7	19	0	0	4	2	0	0	0	0	0	0	0	0	0	0	0	0	0	0	0	0	0	0	0	0	0
	Aeromonas		1					8			0.5	1.5										0	1	0	0	0	22	1	0	0	0	0	0	0	0	0	0	0	0	0	0	1	0	0.5	0	0	0	0	0
	Psychrobacter		0.75																			0	0	0	0	0	0	0	0	0	0	0	0	0	0	0	0	0	0.5	0	0	0	0.5	2	0	0	0	0	0
	Stenotrophomonas		0.5	0.25	0.25		0.5	2.5				2	1			1.5				1		0	0	0	0	0	0	0	0	0	0	0	0	0	0	0	0	0	0.5	0	0	0	0	0	0.5	0	0	0	0
	Alcaligenes		0.5					1				1.5				0.5						0	0	0	0	0	0	0	0	0	0	0	0	0	0	0	0	0	0	0	0	0	0	0	0	0	0	0	0
	Pseudomonas		0.5					2			0.5	3.5	0.5			0.5						0	0	0.5	0	0.5	0	0	0	0	0	0	0	0	0	0	0	0	1.5	0	0	1	0	0.5	0	0	0	0	0
	Oribacterium		0.25	0.5	0.25																	0	0	0	0	0	0	0	0	14	0	0	0	24.5	0	0.5	0	2.5	0	0	0	0	0	0	0	19.5	22.5	2	8
	Alistipes		0.25	0.5	0.75							0.5				2			1.5	0.5	1.5	0	0	0	0	0	0	0	0	0	0	0	1	0	0	0	0	1	0	0	0	0	0	0	0	0.5	0	0	2.5
	Parasutterella		0.25	0.5	0.5			0.5				0.5				2.5			0.5	0.5		0	0	0	7	0	0	0	15	0	0	0	28.5	0	0	0	22	0	1	0	0	0	2	0	1	0	0.5	0	2.5
	Mycobacterium		0.25																			0	0	0	0	0	0	0	0	0	0	0	0	0	0	0	0	0	0	0	0	0	0	0	0	0	0	0	0
	Brevibacillus		0.25																			0	0	0	0	0	0	0	0	0	0	0	0	0	0	0	0	0	0	0	0	0	0	0	0	0	0	0	0
	Sporosarcina		0.25																			0	0	0	0	0	0	0	0	0	0	0	0	0	0	0	0	0	0	0	0	0	0	0	0	0	0	0	0
	Propionispora		0.25																			0	0	0	0	0	0	0	0	0	0	0	0	0	0	0	0	0	0	0	0	0	0	0	0	0	0	0	0
	Sphingobacterium		0.25																			0	0	0	0	0	0	0	0.5	0	0	0	0	0	0	0	0	0	0	0	0	0	0	0	0	0	0	0	0
	Flavobacterium		0.25				1	0.5	0.5			0.5								0.5		0	0	0	0	0.5	0	0	0	0	0	0	0	0	0	0	0	0	0	0	0	0	0	0	0	0	0	0	0
	Elizabethkingia		0.25										1									0	0	0	0	0	0	0	0	0	0	0	0	0	0	0	0	0	0	0	0	1.5	0	0	0	0	0	0	0
	Alkanindiges		0.25									0.5										0	0	0	0	0	0	0	0	0	0	0	0	0	0	0	0	0	0	0	0	0	0	0	0	0	0	0	0
	Pseudoxanthomonas		0.25																			0	0	0	0	0	0	0	0	0	0	0	0	0	0	0	0	0	0	0	0	0	0	0	0	0	0	0	0
	Bacteroides			4.75	4.25							1				1	0.5	1.5	0.5	0.5	1	0	1	0	0	0.5	6.5	1	5.5	5.5	0	0	4.5	2.5	0	0	2	0.5	3.5	0	0.5	0.5	1	0	0	17	1	5.5	2
	Cloacibacillus			3.25	0.25																	0	0	0	0	0	0	0	0	0	0	0	0	0	0	0	0	0	0	0	0	0	0	0	0	0	0	0	0
	Helicobacter			2.75				0.5	1			1	0.5						0.5	0.5	2.5	1	0	2	9	12	0.5	9	48	0	0	0	0	2.5	0	0.5	4	5	11	0.5	0	9	4.5	588	3	0	0.5	1	2
	Mogibacterium			1.25	3										0.5	1	0.5	1.5	1	1.5	1	0	0	0	0	0	0.5	0	0.5	0	0	0	1	0.5	0	0	0	0	0	0	1	0.5	0	0	0	0.5	0	0.5	0.5
	Odoribacter			1	0.5											0.5					2.5	0	0	0	0	0	0	0	0	0	0	0	0	0	0	0	0	0	0	0	0	0	0	0	0	0	0	0	0
	Acetivibrio			0.75	1.25											0.5	1.5	1.5		0.5	0.5	0	0	0	0	0	0	0	0.5	1	0.5	0	1	1	2	0.5	2	0	0	0	0	0	0	0	0	1.5	6	3	3.5
	Hydrogenoanaerobacterium			0.75	1.5														1			0	0	0	0	0	0	0	0	0.5	0	0	0	0	0	0.5	0.5	0	0.5	0	0	0	0	0	0	1	0.5	1	0
	Lactonifactor			0.5	0.25																	0	0	0	0	0	0	0	0	3.5	0	0.5	0	3	0	0	0	0	1	0	0	1	1	0	0	0	6	0.5	0
	Dethiosulfovibrio			0.5														0.5				0	0	0	0	0	0	0	0	0.5	0	0	0	0	0	0	0	0	0	0	0	0	0	0	0	0	0.5	0	0
	Mucispirillum			0.25												1						0	0	0	0	0	0	0	0	0	0	0	0	0.5	0	0	0	0	0	0	0	0	0	0	0	0	0	0	0
	Microbacterium			0.25				0.5	0.5													0	0	0	0	0	0	0	0	0	0	0	0	0	0	0	0	0	0.5	0	0	0	0.5	0	0.5	0	0	0	0
	Friedmanniella			0.25																		0	0	0	0	0	0	0	0	0	0	0	0	0	0	0	0	0	0	0	0	0	0	0	0	0	0	0	0
	Slackia			0.25												0.5		0.5				1	0	0	1	0	0	0	3.5	0	0	0	1	0	0	0	0	0	0.5	0	0	0	0	0	0	0.5	0	0.5	1
	Eggerthella			0.25	1										0.5	0.5		0.5				0	0	0	0	0	0	0	0	0	0	1	0	0	0	0	3.5	0	0	0	0	0	0	0	0	1.5	0	0	0
	Pelospora			0.25																		0	0	0	0	0	0	0	0	0	0	0	0	0	0	0	0	0	0	0	0	0	0	0	0	0	0	0.5	0
	Anaerobranca			0.25																		0	0	0	0	0	0	0	0	0	0	0	0	0	0	0	0	0	0	0	0	0	0	0	0	0	0	0	0
	Dethiosulfatibacter			0.25																		0	0	0	0	0	0	0	0	0	0	0	0	0	0	0	0	0	0	0	0	0	0.5	0	0	0	0	0	0
	Anaerovorax			0.25																		0	0	0	0	0	0	0	0	0	0	0	0	0	0	0	0	1	0	0	0	0	0	0	0	0.5	0	1.5	0
	Parvimonas			0.25	1.25													0.5				0	0	0	0	0	0	0	0	0	0	0	0	0	0	0	1.5	0	0	0	0	0	0	0	0	0	0	0	1
	Jonquetella			0.25																		0	0	0	0	0	0	0	0	0	0	0	0	0	0	0	0	0	0	0	0	0	0	0	0	0	0	0	0
	Leptotrichia												1									0	0	0	0	0	0	0	0	0	0	0	0	0	0	0	0	0	0	0	0	0	0	0	0	0	0	0	0
	Fusobacterium																					0	2	11.5	0	6	81.5	1	0	0	0	0	1	0	0	0	0	1.5	0	0	0.5	1	0	0	0	0	1.5	0	0
	Saccharopolyspora																					0	0	0	0	0	0	0	0	0	0	0	0	0	0	0	0	0	0	0.5	0	0	0	0	0	0	0	0	0
	Micrococcus																					0.5	0	0	0	0	0	0	0	0	0	0	0	0	0	0	0	0	0	0	0	0	0	0	0	0	0	0	0
	Leifsonia											0.5										0	0	0	0	0	0	0	0	0	0	0	0	0	0	0	0	0	0	0	0	0	0	0	0	0	0	0	0
	Sanguibacter																					0	0	0	0	0	0	0	0	0	0	0	0	0	0	0	0	0	0.5	0	0	0	0	0	0	0	0	0	0
	Arcanobacterium								0.5													0	0	0	0	0	0	0	0	0	0	0	0	0	0	0	0	0	0	0	0	0	0	0	0	0	0	0	0
	Actinobaculum											0.5										0	0	0	0	0	0	0	0	0	0	0	0	0	0	0	0	0	0	0	0	0	0	0	0	0	0	0	0
	Tessaracoccus											0.5							0.5			0	0	0	0	0	0	0	0	0	0	0	0	0	0	0	0	0	0	0	0	0	0	0	0	0	0	0	0
	Propionibacterium						0.5															0	0	0	0	0	0	0	0	0	0	0	0	0	0	0	0	0	0	0	0	1	0	0	0	0	0	0	0
	Luteococcus																					0	0	0	0	0	0	0	0	0	0	0	0	0	0	0	0	0.5	0	0	0.5	0.5	0.5	0	0	0	0	0	0
	Gordonia							0.5														0	0	0	0	0	0	0	0	0	0	0	0	0	0	0	0	0	0	0	0	0	0	0	0	0	0	0	0
	Dietzia																					0	0	0	0	0	0	0	0	0	0	0	0	0	0	0	0	0	1	0	0	0	0	0	0	0	0	0	0
	Alloiococcus																					0	0	0	0	0	0	0	0	0	0	0	0	0	0	0	0	0.5	0	0	0	0	0	0	0	0	0	0	0
	Carnobacterium							0.5														0	0	0	0	0	0	0	0	0	0	0	0	0	0	0	0	0	0	0	0	0	0	0	0	0	0	0	0
	Trichococcus																					0	0	0	0	0	0	0	0	0	0	0	0	0	0	0	0	0	0	0	0	0	0	0	0	0.5	0	0	0
	Paralactobacillus							0.5														0	0	0	0	0	0	0	0	0	0	0	0	0	0	0	0	0	0	0	0	0	0	0	0	0	0	0	0
	Nosocomiicoccus																					0	0	0	0	0	0	0	0	0	0	0	0	0	0	0	0	0.5	0	0	0	0	0	0	0	0	0	0	0
	Jeotgalicoccus							0.5														0	0	0	2	0	0	0	0	0	0	0	0	0	0	0	0	0	0	0	0	0	0	0	0	0	0	0	0
	Gemella																					0	2	2.5	5	0	0.5	0	0	0	0	0	0	0	0	0	0	0	0	0	0	0	0	0	0	0	0	0	0
	Paenibacillus											0.5										0	0	0	0	0	0	0	0	0	0	0	0	0	0	0	0	0	0	0	0	0	0	0	0	0	0	0	0
	Saccharibacillus																					0	0	0	0	0	0	0	0	0	0	0	0	0	0	0	0	0	0.5	0	0	0	0	0	0	0	0	0	0
	Oceanobacillus														0.5							0	0	0	0	0	0	0	0	0	0	0	0	0	0	0	0	0	0	0	0	0	0	0	0	0	0	0	0
	Geobacillus											0.5										0	0	0	0	0	0	0	0	0	0	0	0	0	0	0	0	0	0	0	0	0	0	0	0	0	0	0	0
	Lysinibacillus																					0	0	0	0	0	0	0	0	0	0	0	0	0	0	0	0	0	0	0	0	0	0.5	0	0	0	0	0	0
	Salsuginibacillus																	0.5				0	0	0	0	0	0	0	0	0	0	0	0	0	0	0	0	0	0	0	0	0	0	0	0	0	0	0	0
	Rummeliibacillus							0.5														0	0	0	0	0	0	0	0	0	0	0	0	0	0	0	0	0	0	0	0	0	0	0	0	0	0	0	0
	Thermoflavimicrobium																					0	0	0	0	0	0	0	0	0	0	0	0	0	0	0	0	0	0	0	0	0	0	0	0	0	0	0	0
	Brochothrix																0.5					0	0	0	0	0	0	0	0	0	0	0	0	0	0	0	0	0	0	0	0	0	0	0	0	0	0	0	0
	Listeria							0.5														0	0	0	0	0	0	0	0	0	0	0	0	0	0	0	0	0	0	0	0	0	0	0	0	0	0	0	0
	Kurthia								0.5													0	0	0	0	0	0	0	0	0	0	0	0	0	0	0	0	0.5	0.5	0	0	0.5	2	0	0	0	0	0	0
	Holdemania				0.25																	0	0	0	0	0	0	0	0	0	0	0	0	0	0	0	0	0	0	0	0	0	0	0	0.5	0	0	0	0
	Sedimentibacter																				0.5	0	0	0	0	0	0	0	0	0	0	0	0	0	0	0	0	0	0	0	0	0	0	0	0	0.5	0	0	0
	Tissierella																					0	1	0	0	0	0.5	0	0	0	0	0	0	0	0	0	0	0	0	0	0	0	0	0	0	0	0	0.5	0
	Sporanaerobacter																					0	0	0	0	0	0	0	0	0	0	0	0	0	0	0	0	0	0	0	0	0	0	0	0	0	0	0	0.5
	Sporobacter				0.75																	0	0	0	0	0	0	0	0	0	0	0	0	0	0	0.5	0	0	0	0	0	0	0	0	0	0.5	0	0	0
	Syntrophococcus															0.5						0	0	0	0	0	0	0	0	0	0	0	0	0	0	0	0	0	0	0	0	0	0	0	0	0	0	0	0
	Gracilibacter																	0.5				0	0	0	0	0	0	0	0	0	0	0	0	0	0	0	0	0	0	0	0	0	0	0	0	0	0	0	0
	Proteiniphilum																					0	0	0	0	0	0	0	0	0	0	0	0	0	0	0	0	0.5	0	0	0	0	0	0	0	0	0	0	0
	Dysgonomonas															0.5						0	0	0	0	0	0	0	0	0	0	0	0	0	0	0	0	0	0	0	0	0	0.5	0	0	0	0	0	0
	Sediminibacterium																					0	0	0	0	0	0	0	0	0	0	0	0	0	0	0	0	0	0	0	0	0	0	0	0	0	0.5	0	0
	Leadbetterella										0.5											0	0	0	0	0	0	0	0	0	0	0	0	0	0	0	0	0	0	0	0	0	0	0	0	0	0	0	0
	Cytophaga							0.5														0	0	0	0	0	0	0	0	0	0	0	0	0	0	0	0	0	0	0	0	0	0	0	0	0	0	0	0
	Fluviicola																					0	0	0	0	0	0	0	0	0	0	0	0	0	0	0	0	0	0	0	0	0	0	0	0	0	0	0	0
	Empedobacter											0.5										0	0	0	0	0	0	0	0	0	0	0	0	0	0	0	0	0	0	0	0	0	0	0	0	0	0	0	0
	Lawsonia				0.5										1	0.5			0.5			0	0	0	0	0	0	0	0	0	0	0.5	0	0	0	0.5	0	0	0	0	0	0	0	0	0	1	0	0	0.5
	Bdellovibrio				0.5																	0	0	0	0	0	0	0	0	0	0	0	3	0	0.5	0	0	0	0.5	0	0	0	0	0	0	0	3.5	0.5	0
	Geopsychrobacter																					0	0	0	1	0	0	0	0	0	0.5	0	0.5	0	0	0	0.5	0	1	0	0	0	0	0	0	0	0.5	0.5	0
	Cupriavidus																					0	0	0	0	0	0	0	0	0	0	0	0	0	0	0	0	0	0	0	0	0	0	0	1	0	0	0	0
	Oligella																					0	0	0	0	0	0	0	0	0	0	0	0	0	0	0	0	0	0.5	0	0	0	0	0	0	0	0	0	0
	Achromobacter																					0	0	0	0	0	0	0	0	0	0	0	0	0	0	0	0	0	0	0	0	0.5	0	0	0	0	0	0	0
	Herminiimonas																					0	0	0	0	0	0	0	0	0	0	0	0	0	0	0	0	0	0	0	0	0	0	0.5	0	0	0	0	0
	Simplicispira				0.25						0.5											0	0	0.5	0	0	0	0	0	0	0	0	0	0	0	0	0	0	0	0	0	0	0	0	0	0	0	0	0
	Roseateles											0.5			0.5	1	0.5			1	0.5	0	0	0	0	0	0.5	0	0	0	0.5	0	0	0	0.5	0	1	0.5	0	0	0	0	0	0	0	1	0	0	1.5
	Variovorax																					0	0	0	0	0	0	0	0	0	0	0	0	0	0	0	0	0.5	0	0	0	0	0	0	0	0	0	0	0
	Aquitalea																					0	0	0	0	0	0	0	0	0	0	0	0	0	0	0	0	0.5	0	0	0	0	0	0	0	0	0	0	0
	Microvirgula						0.5				0.5	1										0	0	0	0	0.5	0	0	0	0	0	0	0	0	0	0	0	0	0.5	0.5	0	0.5	1	2	1.5	0	0	0	0
	Vogesella																					0	0	0	0	0	0	0	0	0	0	0	0	0	0	0	0	0	0	0	0	0	0	0	0	0	0	0	0
	Simonsiella							0.5			0.5	0.5										0	0	0	1	0	0	0	0	0	0	0	0	0	0	0	0	0	0	0	0	0.5	0	0	0	0	0	0	0
	Bosea																					0	0	0	0	0	0	0	0	0	0	0	0	0	0	0	0	0	0	0	0	0	0	0	0	0	0	0	0
	Bartonella								0.5													0	0	0	0	0	0	0	0	0	0	0	0	0	0	0	0	0	0	0	0	0	0	0	0.5	0	0	0	0
	Kaistia																					0	0	0	0	0	0	0	0	0	0	0	0	0	0	0	0	0	0	0	0	0	0	0	0	0	0	0	0
	Rhizobium						0.5		1			1										0	0	0	0	0	0	0	0	0	0	0	0	0	0	0	0	0	0	0	0	0	0	0	0	0	0	0	0
	Pleomorphomonas							0.5														0	0	0	0	0	0	0	0	0	0	0	0	0	0	0	0	0	0	0	0	0	0	0	0	0	0	0	0
	Mesorhizobium											1										0	0	0	0	0	0	0	0	0	0	0	0	0	0	0	0	0.5	0	0	0	0	0	0	0	0	0	0	0
	Ancylobacter								1.5												0.5	0	0	0	0	0	0	0	0	0	0	0	0	0	0	0	0	0	0	0	0	0	0	0	0	0	0	0	0
	Blastochloris								1													0	0	0	0	0	0	0	0	0	0	0	0	0	0	0	0	0	0	0	0	0	0	0	0	0	0	0	0
	Methylobacterium										0.5											0	0	0	0	0	0	0	0	0	0	0	0	0	0	0	0	0	0	0	0	0	0	0	0	0	0	0	0
	Phenylobacterium				0.25																	0	0	0	0	0	0	0	0	0	0	0	0	0	0	0	0	0	0	0	0	0	0	0.5	0	0	0	0	0
	Sphingomonas																					0	0	0	0	0	0	0	0	0	0	0	0	0	0	0	0	0	0	0	0	0	2	0.5	0	0	0	0	0
	Roseivivax																					0	0	0	0	0	0	0	0	0	0	0	0	0	0	0	0	0	0	0	0	0	1	0	0	0	0	0	0
	Haematobacter																					0	0	0	0	0	0	0	0	0	0	0	0	0	0	0	0	0	0	0	0	0	0	0.5	0	0	0	0	0
	Enhydrobacter						0.5		0.5		1.5											0	0	0.5	0	0	0	1	0	0	0	0	0	0	0	0	0	0	0.5	0	0	1.5	2	2.5	1.5	0	0	0	0
	Azomonas																					0	0	0	0	0	0	0	0	0	0	0	0	0	0	0	0	0	1	0	0	0	0	0	0	0	0	0	0
	Trabulsiella						1.5	0.5														0	0	2	0	0	0	0	0	0	0	0	0	0	0	0	0	0	0	0	0	0	0	0	0	0	0	0	0
	Pectobacterium																					0	0	0	0	0	0	0	0	0	0	0	0	0	0	0	0	0	0	0	0	0.5	0	0	0	0	0	0	0
	Nicoletella												1									0	0	0	0	0	0	0	1	0	0	0	0	0	0	0	0	0	0	0	0	0	0	0	0	0	0	0	0
	Wohlfahrtiimonas							0.5				1.5				0.5				0.5		0	0	0	0	0	0	0	0	0	0	0	0	0	0	0	0	0	1.5	0	0	0.5	5	0	0	0	0	0	0
	Ignatzschineria						2				1											0	2	3.5	0	0	2	0	0	0	0	0	0	0	0	0	0	0	1	0	0.5	0	0	0	0	0	0	0	0
	Vibrio																					0	0	0	0	0	1	0	0	0	0	0	0	0	0	0	0	0	0	0	0	0	1	0	0	0	0	0	0
	Pyramidobacter																					0	0	0	0	0	0	0	0	0.5	0.5	0.5	0.5	0	0	0	0.5	0	0	0	0	0.5	0.5	0	0.5	3.5	3.5	0	3.5
	Subdivision5_genera_incertae_sedis																					0	0	0	0	0	0	0	0	0	0	0	0	0	0	0	0	0	0	0	0	0	0	0	0	0	0	1.5	0
[truncated: 4 more columns]
